# Supplementary material for: Proline Potentiates Aminoglycoside Bactericidal Efficacy Against Staphylococcus aureus
Source: Life (Basel). 2026 Jun 26;16(7):1070. doi: 10.3390/life16071070 (PMC13413327; doi:10.3390/life16071070)
Supplement: Supplementary file 1 [file life-16-01070-s001.zip]

Archive with 1 entries (1 files):
- life-4340195-supplementary.pdf
